# Supplementary material for: An SPM-Enriched Marine Oil Supplement Shifted Microglia Polarization toward M2, Ameliorating Retinal Degeneration in rd10 Mice
Source: Antioxidants (Basel). 2022 Dec 30;12(1):98. doi: 10.3390/antiox12010098 (PMC9855087; doi:10.3390/antiox12010098)
Supplement: Supplementary file 1 [file antioxidants-12-00098-s001.zip]

Archive with 1 entries (1 files):
- antioxidants-1980440-supplementary.pdf
